# Supplementary material for: Economic Burden of SARS-CoV-2 Patients with Multi-Morbidity: A Systematic Review Protocol
Source: Int J Environ Res Public Health. 2022 Oct 13;19(20):13157. doi: 10.3390/ijerph192013157 (PMC9603022; doi:10.3390/ijerph192013157)
Supplement: Supplementary file 1 [file ijerph-19-13157-s001.zip]

Archive with 3 entries (3 files):
- File S1_DataCollectionForm-Cochrane.pdf
- File S2_Article Highlight_IJERPH.pdf
- File S3_PRISMA NMA checklist.pdf
